# Supplementary material for: Segmentation-based quality control of structural MRI using the CAT12 toolbox
Source: Gigascience. 2025 Nov 29;14:giaf146. doi: 10.1093/gigascience/giaf146 (PMC12758382; doi:10.1093/gigascience/giaf146)
Supplement: giaf146_Supplemental_Files [file giaf146_supplemental_files.zip]

Archive with 8 entries (8 files):
- Fig 7 to fig 9, Table s2.pdf
- figS1.pdf
- figS2.pdf
- figS3.pdf
- figS4.png
- figS5.pdf
- figS6.jpg
- tabS1.pdf
