# Supplementary material for: Segmentation-based quality control of structural MRI using the CAT12 toolbox
Source: Gigascience. 2025 Nov 29;14:giaf146. doi: 10.1093/gigascience/giaf146 (PMC12758382; doi:10.1093/gigascience/giaf146)
Supplement: giaf146_Supplemental_File [file giaf146_supplemental_file.zip]

Archive with 1 entries (1 files):
- giaf146_desktop.ini
